# Supplementary material for: Microbial Interactions in Kombucha through the Lens of Metabolomics
Source: Metabolites. 2022 Mar 9;12(3):235. doi: 10.3390/metabo12030235 (PMC8954749; doi:10.3390/metabo12030235)
Supplement: Supplementary file 1 [file metabolites-12-00235-s001.zip]

Archive with 1 entries (1 files):
- metabolites-1575371-supplementary.pdf
